# Supplementary material for: ChAdOx1 nCoV-19 (AZD1222) or nCoV-19-Beta (AZD2816) protect Syrian hamsters against Beta Delta and Omicron variants
Source: Nat Commun. 2022 Aug 8;13:4610. doi: 10.1038/s41467-022-32248-6 (PMC9358389; doi:10.1038/s41467-022-32248-6)
Supplement: Supplementary file 4 — source data [file 41467_2022_32248_MOESM4_ESM.xlsx]

## Sheet: 1B
	A	Beta	Delta	Omicron
AZD2816	2.99844	4.04897	3.90105	3.83956
	2.90955	3.91188	3.17034	3.32834
	3.18373	3.91406	3.7805	3.42016
	3.31209	3.9692	3.55897	3.3386
	3.21742	3.86497	3.45489	3.25021
	2.76878	3.23627	3.80208	3.58978
	3.34388	3.99896	3.85272	3.95042
	2.91886	4.18662	3.51816	3.57372
AZD2816+AZD1222	4.0447	4.13165	3.70137	4.05791
	2.77646	3.48466	3.53087	3.36692
	4.23961	4.37834	4.25383	4.1887
	2.98255	4.26004	4.07346	3.92211
	3.74828	3.95399	3.62472	3.87016
	3.39275	3.29339	3.29039	3.29797
	2.9829	4.10581	4.09985	4.11526
	3.73293	4.20922	4.02973	4.14515

## Sheet: 1C
	A	Beta	Delta	Omicron	K417N	N501Y	L452R	E484K
AZD2816	2.99844	2.50915	2.45223	1.81169	3.41222	2.99981	2.54701	4.13694
	2.90955	2.43107	1.60206	1.61072	3.77633	3.11129	2.49118	4.14849
	3.18373	3.07561	2.53306	2.04586	3.29703	2.58118	2.90789	4.03854
	3.31209	3.01789	2.75188	2.1768	3.21063	3.10405	3.03313	3.40457
	3.21742	2.77684	3.21496	1.9444	3.10052	2.52072	2.48628	3.20654
	2.76878	3.04528	2.41866	1.87929	2.78843	2.40098	2.54732	3.19284
	3.34388	2.98407	2.97351	2.47633	4.16695	3.66546	3.38654	3.9639
	2.91886	2.8146	2.54325	1.90243	3.12349	2.93156	2.74995	3.6764
AZD2816+AZD1222	4.0447	3.0125	3.30511	1.92734	3.63428	3.20001	3.26762	3.24437
	2.77646	2.93864	2.83677	1.60206	3.32444	2.68365	2.52573	2.5329
	4.23961	3.82276	3.85343	2.88136	4.38832	4.3516	4.20173	4.45079
	2.98255	3.46948	3.51017	2.95142	3.89466	3.70689	3.66768	3.86634
	3.74828	3.34126	3.33661	2.01727	3.8632	3.39977	3.50051	4.07575
	3.39275	2.48091	2.17779	1.60206	3.21743	2.658	2.56425	3.13496
	2.9829	3.39899	3.30193	2.06496	4.42895	3.84042	3.90642	3.92028
	3.73293	3.28704	3.84778	1.81958	4.19326	3.88239	3.81773	3.49098

## Sheet: 1D
	A	Delta	Beta
AZD2816	1.99123	1.51851	2.59106
	2.41497	1.20412	3.01703
	1.51851	1.20412	2.41497
	2.41497	1.51851	2.89209
	1.20412	1.20412	2.89209
	1.51851	1.20412	2.59106
	2.59106	1.81291	3.01703
	1.99123	1.20412	2.716
AZD2816+AZD1222	2.29004	1.99123	2.59106
	1.81291	1.51851	1.99123
	3.19313	2.89209	3.49416
	2.89209	2.41497	3.01703
	2.41497	2.29004	2.59106
	1.51851	1.20412	1.20412
	3.19313	2.59106	2.41497
	3.01703	2.11394	2.59106

## Sheet: 2A
	AZD2816																		AZD1222 + AZD2816																		Control
0	100	100	100	100	100	100	100	100	100	100	100	100	100	100	100	100	100	100	100	100	100	100	100	100	100	100	100	100	100	100	100	100	100	100	100	100	100	100	100	100	100	100	100	100	100	100	100	100	100
1	99.4	100.7	100.8	99.3	97.6	98.1	100.8	97.4	97.4	99.3	99.3	97.8	97.2	98.7	97.1	96.8	96.5	95.9	100	97.1	98.5	98	100	97.6	98.4	99.4	99.3	97.7	98.4	97.9	100.6	101.3	100	100	98.6	98.8	100	102.5	98.1	100	97.8	99.3	96.4	100	99.3	98.4	99.3	98.6	101.5
2	100	100.7	102.3	100.7	98.2	99.4	102.4	101.3	100	100	100	98.5	101.4	101.3	100.7	97.6	96.5	97.3	96.6	93.4	99.2	95.2	100	96.8	96.8	99.4	99.3	98.4	96.1	98.6	96.1	99.3	96.8	97.8	97.1	98.2	99.3	101.3	95.7	98.4	99.3	98.6	97.1	99.3	95.9	98.4	100.7	99.3	101.5
3	99.4	100.7	102.3	99.3	97	97.5	105.6	100.6	96.7	98.6	97.9	96.4	97.9	100	97.1	98.4	97.2	96.6	95.4	94.2	99.2	96.6	100.7	97.6	99.2	98.7	102.1	97.7	98.4	98.6	96.8	99.3	101.3	98.5	98.6	98.2	97.4	98.1	95	95.3	97.1	97.2	95.7	98	95.9	96.1	98.6	95.7	98.5
4	101.3	102.9	102.3	102.6	100	98.7	109.6	101.9	100	101.4	100	100							96.6	97.1	100.8	98.6	102.9	100	101.6	100.6	102.8	100	100	99.3							99.3	99.4	99.4	98.4	100.7	99.3	97.9	99.3	98.6	97.6	100	97.1
5	101.3	104.4	106.1	102.6	101.2	100	106.4	101.9	101.3	100.7	100	100							94.3	94.9	96.9	100	103.6	99.2	104	103.8	103.5	98.4	100	99.3							95.4	96.9	97.5	95.3	97.8	96.6	95.7	98.7	94.5	96.1	98.6	97.9
6	100.6	105.1	105.3	102.6	101.8	98.7													98.9	97.8	100.8	101.4	102.9	100													91.4	93.1	93.8	92.9	94.2	93.8
7	99.4	102.9	103.1	102.6	101.8	98.7													101.1	99.3	100	102	103.6	98.4													88.7	89.9	91.3	92.1	94.2	91
8	100	103.6	103.8	103.3	102.4	98.1													102.3	99.3	99.2	98.6	109.4	100													90.7	93.7	94.4	92.9	96.4	91.7
9	101.9	107.3	107.6	104.6	103	100													104.6	100.7	99.2	98	109.4	100													94	96.2	96.9	95.3	97.1	94.5
10	102.6	108	109.2	103.9	103.7	99.4													98.9	98.5	100	99.3	110.9	100.8													95.4	98.1	98.1	97.6	97.1	96.6
11	103.2	107.3	106.9	102.6	104.3	99.4													98.9	98.5	100.8	98.6	111.6	100													96.7	98.1	100.6	97.6	97.8	95.9
12	100.6	108	106.1	102.6	104.9	100.6													101.1	100.7	103.8	100	112.3	100													98.7	98.7	101.2	99.2	99.3	97.2
13	101.3	109.5	108.4	104.6	104.9	100.6													102.3	100.7	105.4	101.4	113	100													100.7	100.6	103.1	99.2	98.6	99.3
14	101.9	110.2	107.6	103.9	104.9	100													103.4	100	105.4	101.4	113	100.8													101.3	100.6	101.9	100.8	100.7	100.7
[truncated: 5 more columns]

## Sheet: 2B
AZD2816	AZD1222 + AZD2816	Control
99.4	101.1	88.7
102.9	99.3	89.9
103.1	100	91.3
102.6	102	92.1
101.8	103.6	94.2
98.7	98.4	91

## Sheet: 2C
qRT-PCR
AZD2816 D3 sg	AZD1222 + AZD2816 D3 sg	Control D3 sg	AZD2816 D5 sg	AZD1222 + AZD2816 D5 sg	Control D5 sg
3.22	3.22	8.52	3.22	3.22	9.82
3.22	3.22	10.97	3.22	3.22	10.22
3.22	3.22	9.8	3.22	3.22	10.47
3.22	9.47	8.56	3.22	3.22	10.2
6.98	8.43	9.32	3.22	6.88	10.28
3.22	3.22	10.34	3.22	3.22	9.87
Infectious
AZD2816 D3	AZD1222 + AZD2816 D3	Control D3	AZD2816 D5	AZD1222 + AZD2816 D5	Control D5
0.5	0.5	9.04	0.5	0.5	8.77
0.5	0.5	9.12	0.5	0.5	7.32
0.5	0.5	9.57	0.5	0.5	8.63
0.5	2.3	9.12	0.5	0.5	8.16
5.44	8.78	9.02	0.5	3.91	7.29
0.5	0.5	7.72	0.5	0.5	8.47

## Sheet: 2D
qRT-PCR
	AZD2816																		AZD1222 + AZD2816																		Control
1	6.58444	6.86039	6.5723	7.55836	7.05786	7.50587	7.28166	6.52556	6.80362	7.18433	7.12061	7.08021	8.16334	5.90826	7.12165	6.73797	5.74569	6.3697	7.58211	6.71145	6.86555	6.55764	6.35624	5.63392	6.52386	6.8407	7.03261	6.74082	6.73804	7.28376	6.79959	6.99129	7.00788	7.29401	6.73314	7.29089	7.1295	7.39554	6.99361	6.94084	6.99286	6.94515	6.54094	7.11985	6.72592	7.06445	6.85138	6.64097	7.13176
3	6.17868	6.36008	5.296	6.6215	5.83739	6.97892	5.9353	6.03107	6.09989	6.33662	6.53496	6.33611	6.72798	6.27889	5.9184	6.63223	6.68932	5.71132	6.43767	6.32399	7.0523	6.90575	7.13532	7.02414	5.83372	6.48275	5.33864	7.04701	6.54881	6.01347	6.11448	6.51232	5.67082	6.9485	6.54442	6.09853	6.76972	6.86007	6.32829	6.93867	6.46517	6.67114	7.14757	6.50895	6.76928	6.99012	6.79498	7.21549	7.52368
5	5.29023	4.96213	5.32728	5.48167	6.42741	5.86258	5.98024	4.65835	5.93681	5.74527	5.80732	5.95633							5.26566	4.91558	5.98438	5.74463	5.12435	6.94742	6.26351	6.50067	5.88849	6.97389	6.91391	6.75934							5.73699	6.46394	5.84517	6.54399	6.63225	5.83315	6.39774	6.34845	6.06413	6.42841	6.98462	5.85973
7	3.02996	3.33314	3.02996	3.02996	3.02996	3.02996													3.19172	5.38501	3.94082	5.18517	4.12346	6.08951													6.66359	6.73229	6.46975	7.21372	6.02773	5.62228
Infectious
	AZD2816																		AZD1222 + AZD2816																		Control
3	2.25	3.75	1.75	4.25	4.25	4	2.25	2.75	3.25	4.25	4.5	3.5	3.75	2.5	1.5	4.5	3.75	3.5	4.5	2.5	4.5	4.5	4.75	5.25	3.75	4	3.5	5	5.5	4.25	3.5	3.25	2	5.25	5	4	4.75	5	4.5	5.5	5	4.5	5.25	5.5	5	6	6	6	5.25
5	2.25	1.75	1.25	0.75	2.75	2	1.75	0.5	3	2.75	2.75	1.25							2	1.25	2.25	2.5	2.25	3.75	2.25	3.25	2.75	3.5	3.5	3							2	3	2	4.25	4.5	3.5	4	2.75	4	4.75	4.75	4.5
[truncated: 5 more columns]

## Sheet: 2E
AZD2816	AZD1222 + AZD2816	Control
14.37	16	20.63
14.66	16.4	22.6
12.67	18.7	19.63
16.61	18.86	22.94
16.44	16.82	21.04
18.04	21.49	19.4

## Sheet: 4A
	AZD2816																		AZD1222 + AZD2816																		Control
0	100	100	100	100	100	100	100	100	100	100	100	100	100	100	100	100	100	100	100	100	100	100	100	100	100	100	100	100	100	100	100	100	100	100	100	100	100	100	100	100	100	100	100	100	100	100	100	100	100
1	99.3	102.2	102.3	102.3	101.6	102	97.4	100	98.5	103.1	100.7	102.8	100.8	99.3	100.8	100	101.4	101.4	102.2	101.9	101.5	102.5	99.2	101.6	101.4	99.2	100	103.3	101.5	103.1	100	100.7	102.2	100	102.5	100.8	102.7	101.6	100	100.7	101.5	100.7	100	99.2	101.5	102.3	100.8	102.7	101.7
2	97.9	102.2	100	100	100.8	100.7	95.4	97.1	96.3	101.5	95.8	99.3	100	98.7	98.4	98.5	99.3	98.6	100	99.4	100.7	100	98.4	101.6	104.2	98.4	102.2	101.6	98.5	98.4	102.2	101.5	101.5	99.4	101.6	99.2	101.4	99.2	99.2	97	100.8	99.3	98.6	99.2	98.5	99.2	97	101.4	100
3	99.3	105	100.8	99.2	100.8	100.7	95.4	97.8	99.3	101.5	95.8	97.9	103.1	100	99.2	99.3	99.3	98.6	100.7	101.2	100	100	98.4	100.8	101.4	104.7	103.7	100	98.5	99.2	102.9	101.5	104.4	99.4	101.6	100.8	103.4	101.6	101.5	97.8	100.8	98.6	101.4	99.2	97.7	97.7	95.5	100.7	100
4	100	102.2	100.8	99.2	100.8	100.7	97.4	99.3	99.3	102.3	95.8	97.9							99.3	101.2	101.5	101.7	100	100.8	100	107.1	105.2	101.6	98.5	99.2							101.4	100	100.8	96.3	101.5	97.1	99.3	100	99.2	94.7	94	99.3
5	96.5	102.2	98.5	96.2	100	99.3	97.4	101.5	98.5	96.9	95.8	96.5							100	104.3	103	101.7	98.4	99.2	102.8	108.7	103	100	97.8	97.7							96.6	95.3	96.2	92.6	97.7	93.5	93.8	96.2	96.2	92.5	91.7	97.3
6	100	105.8	101.5	96.2	102.4	103.3													101.5	103.1	105.2	102.5	100.8	101.6													93.9	92.1	94.7	93.3	96.2	93.5
7	100	106.5	102.3	98.5	103.1	102													101.5	104.3	103	102.5	100.8	102.5													93.2	91.3	93.2	93.3	93.1	94.2
8	100.7	110.1	100.8	97.7	103.9	102.7													99.3	107.5	103.7	102.5	101.6	101.6													96.6	95.3	96.2	92.6	99.2	96.4
9	97.2	107.9	100.8	96.9	102.4	104													99.3	107.5	105.2	103.3	100	101.6													99.3	96.9	96.2	94.1	100	97.1
10	100	107.9	101.5	96.9	103.1	103.3													98.5	105	104.5	105	101.6	101.6													98.6	96.1	97.7	94.8	100.8	98.6
11	102.8	109.4	102.3	96.9	103.9	104.7													100.7	106.8	106	104.2	102.3	101.6													103.4	100	103.8	97	103.1	97.8
12	103.5	106.5	100.8	96.9	104.7	103.3													99.3	108.1	103.7	105	101.6	102.5													104.1	102.4	103.8	98.5	104.6	98.6
13	101.4	105.8	101.5	95.4	104.7	104.7													99.3	107.5	106	103.3	103.9	104.1													102	102.4	103.8	99.3	105.3	99.3
14	104.9	107.9	103.1	95.4	107.1	106													100.7	105.6	106.7	106.7	102.3	103.3													103.4	103.1	103.8	100.7	105.3	99.3
[truncated: 5 more columns]

## Sheet: 4B
AZD2816	AZD1222 + AZD2816	Control
100	101.5	93.2
106.5	104.3	91.3
102.3	103	93.2
98.5	102.5	93.3
103.1	100.8	93.1
102	102.5	94.2

[truncated: 26 more sheets: 4C, 4D, 4E, 6B, 6C, 6D, 6E, 6F, 6G, 6H, S1A, S1B, S1C, S2A, S2B, S2C, S3A, S3B, S3C, S4A …]
